# Supplementary material for: Assessing pH-Dependent Conformational Changes in the Fusion Peptide Proximal Region of the SARS-CoV-2 Spike Glycoprotein
Source: Viruses. 2024 Jul 2;16(7):1066. doi: 10.3390/v16071066 (PMC11281432; doi:10.3390/v16071066)
Supplement: Supplementary file 1 [file viruses-16-01066-s001.zip]

Archive with 1 entries (1 files):
- viruses-3035195-supplementary.pdf
